# Supplementary material for: Inferring Endozoochory From Ingestion to Germination Through Biological Filters: Brown Bear Feces as a Case Study
Source: Ecol Evol. 2025 Dec 2;15(12):e72589. doi: 10.1002/ece3.72589 (PMC12670293; doi:10.1002/ece3.72589)
Supplement: Supplementary file 1 — Data S1: ece372589‐sup‐0001‐Supinfo1.csv. [file ECE3-15-e72589-s002.csv]

Final_Species	Observation_Julian_day	Fruiting_period_in_Julian_Day_min_and_max_Main	Fruiting_period_in_Julian_Day_min_and_max_Secondary	Number of occurrence	Faeces
Vaccinium myrtillus	215			1	2019374C
Rubus idaeus	224			1	2019380B
Vaccinium myrtillus	224			1	2019380B
Vaccinium myrtillus	221			1	2019385B
Vaccinium uliginosum	221			1	2019385B
Apium graveolens	156			1	2020104A
Caltha palustris	161			1	2020109A
Luzula nivea	161			1	2020109A
Vaccinium myrtillus	161			1	2020109A
Vaccinium myrtillus	178			1	2020168B
Meum athamanticum	182			1	2020186A
Vaccinium myrtillus	182			1	2020186A
Luzula nivea	237			1	2020408B
Vaccinium myrtillus	237			1	2020408B
Vaccinium uliginosum	237			1	2020408B
Silene vulgaris	173			1	2021203B
Apium graveolens	173			1	2021209F
Calluna vulgaris	174			1	2021210B
Vaccinium myrtillus	238			1	2021432A
Vaccinium myrtillus	265			1	2021514A
Vaccinium uliginosum	265			1	2021514A
Conopodium majus	132			1	FR20220073B
Cruciata glabra	132			1	FR20220073B
Hepatica nobilis	132			1	FR20220073B
Rubus idaeus	132			1	FR20220073B
Rubus idaeus	132			1	FR20220073H
Filipendula ulmaria	149			1	FR20220175B
Vaccinium myrtillus	149			1	FR20220175B
Lapsana communis	149			2	FR20220175G; FR20220175B
Rubus idaeus	208			1	FR20220624A
Vaccinium myrtillus	208			1	FR20220624A
Calluna vulgaris	222			1	FR20220664C
Rubus idaeus	222			1	FR20220664C
Vaccinium myrtillus	222			1	FR20220664C
Vaccinium uliginosum	222			1	FR20220664C
Echium vulgare	258			1	FR20220905C
Apium graveolens		122
Apium graveolens		335
Calluna vulgaris		214
Calluna vulgaris		305
Caltha palustris		153
Caltha palustris		274
Conopodium majus		153
Conopodium majus		213
Cruciata glabra			92
Cruciata glabra			182
Cruciata glabra		183
Cruciata glabra		213
Cruciata glabra			214
Cruciata glabra			244
Echium vulgare		183
Echium vulgare		213
Filipendula ulmaria		183
Filipendula ulmaria		274
Hepatica nobilis		122
Hepatica nobilis		182
Lapsana communis		183
Lapsana communis		244
Luzula nivea		183
Luzula nivea		244
Meum athamanticum		153
Meum athamanticum		213
Rubus idaeus			183
Rubus idaeus			213
Rubus idaeus		214
Rubus idaeus		244
Rubus idaeus			245
Rubus idaeus			274
Silene vulgaris		183
Silene vulgaris		305
Vaccinium myrtillus			122
Vaccinium myrtillus			182
Vaccinium myrtillus		183
Vaccinium myrtillus		244
Vaccinium myrtillus			245
Vaccinium myrtillus			305
Vaccinium uliginosum			183
Vaccinium uliginosum			213
Vaccinium uliginosum		214
Vaccinium uliginosum		274
Vaccinium uliginosum			275
Vaccinium uliginosum			305
