# Supplementary material for: Inferring Endozoochory From Ingestion to Germination Through Biological Filters: Brown Bear Feces as a Case Study
Source: Ecol Evol. 2025 Dec 2;15(12):e72589. doi: 10.1002/ece3.72589 (PMC12670293; doi:10.1002/ece3.72589)
Supplement: Supplementary file 2 — Data S2: ece372589‐sup‐0002‐Supinfo2.csv. [file ECE3-15-e72589-s004.csv]

	Alchemilla	Apiaceae	Apium graveolens	Asteraceae	Betulaceae	Brachypodium	Calluna vulgaris	Caltha palustris	Campanula	Caryophyllaceae	Cerastium	Chaerophyllum	Conopodium majus	Consolida	Cruciata glabra	Cuscuta	Cynosurus cristatus	Echium vulgare	Epilobium	Fagaceae	Fagus sylvatica	Filipendula ulmaria	Glyceria	Helianthemum	Hepatica nobilis	Hyacinthaceae	Hypericum	Iridaceae	Lactuca	Lamiaceae	Lapsana communis	Linum	Lotus	Luzula	Luzula nivea	Meum athamanticum	NA	Nepeta cataria	Poaceae	Potentilla	Quercus	Rosaceae	Rubus idaeus	Rumex	Salvia	Salvia pratensis	Saxifraga	Silene vulgaris	Solanaceae
2019238B	0	74272	0	0	0	0	0	0	0	0	0	0	6	0	0	0	0	0	0	0	0	0	0	0	0	0	0	0	0	0	0	0	0	0	0	2	0	0	0	0	0	0	0	0	0	0	0	0	0
2019374C	0	11	0	29	0	0	0	0	0	0	0	0	0	0	0	0	0	0	0	1	0	0	0	0	0	0	0	0	0	0	0	0	0	0	0	0	187	0	0	0	0	0	0	0	0	0	0	0	0
2019380B	0	3	0	0	0	0	0	0	0	0	0	0	0	0	0	0	0	0	0	0	0	0	0	0	0	0	0	0	0	0	0	0	0	0	0	0	764	0	0	0	0	52	9969	0	0	0	0	0	0
2019385B	0	0	0	0	0	0	0	0	0	0	0	0	0	0	0	0	0	0	0	1	0	0	0	0	0	0	0	0	0	0	0	0	0	0	0	0	0	0	0	0	0	0	0	0	0	0	0	0	0
2019506A	0	99	7	0	9625	0	0	0	0	2	0	0	0	0	0	384	0	0	0	31	10	0	0	0	0	0	0	0	0	0	0	0	0	0	0	0	0	0	2	565	3	0	0	0	0	0	0	0	0
2019527A	0	13	0	0	5923	0	0	0	0	4	0	0	0	0	0	0	0	0	0	1977	6	0	0	0	0	0	0	0	0	0	0	0	0	0	0	0	0	0	2	0	334230	4	0	0	0	0	0	0	0
2020063A	0	9511	5	1	1	1075	0	0	0	0	0	0	0	0	0	0	0	0	0	3	11339	0	0	0	0	0	0	0	0	0	0	0	0	0	0	0	67	0	9351	0	1	0	0	0	0	0	0	0	0
2020090A	0	155002	160	304	0	0	0	0	0	78	0	0	0	0	0	0	495	0	0	0	0	0	1602	240	0	0	0	0	0	0	0	0	2071	0	0	11	232	0	24466	0	0	7	0	0	0	0	0	0	0
2020104A	0	15	366	0	0	0	0	0	0	0	0	0	0	0	0	0	0	0	0	0	3173	0	0	0	0	0	0	0	0	643	0	0	0	0	0	0	302	2326	0	0	0	0	0	0	2520	232	0	0	0
2020109A	0	77	0	0	0	0	0	388	0	0	0	18547	0	0	0	0	0	0	0	0	0	0	0	0	0	0	0	0	0	0	0	0	0	3	2255	9	0	0	43553	0	0	0	0	0	0	0	0	0	34
2020132A	0	4	0	280	0	0	0	0	0	0	0	0	0	0	0	0	0	0	0	0	0	0	0	0	0	0	0	0	10	0	0	0	0	0	0	0	1	0	0	0	0	0	0	0	0	0	0	0	0
2020168B	0	20487	0	0	0	0	0	0	0	0	0	0	0	0	0	0	0	0	0	0	0	0	0	0	0	0	0	0	0	0	0	0	0	0	0	0	0	0	0	0	0	0	0	0	0	0	0	0	0
2020186A	0	22045	6	0	0	0	0	0	0	0	0	0	0	0	0	0	0	0	0	0	0	0	0	0	0	344	0	0	0	0	0	0	0	0	0	441	0	0	1	0	0	0	0	0	0	0	0	0	0
2020408B	0	0	0	0	2	0	0	0	0	0	0	0	0	0	0	0	0	0	0	4	0	0	0	0	0	0	0	0	494	0	0	0	0	1	893	0	0	0	6316	0	0	0	0	0	0	0	446	0	0
2020472A	0	0	0	0	6	0	0	0	0	4	0	0	0	0	0	0	0	0	0	3	0	0	0	5280	0	0	0	0	0	0	0	0	0	0	0	0	0	0	1	0	0	2	0	0	0	0	0	0	0
2020473B	0	1	0	0	17122	0	0	0	0	0	0	0	0	0	0	0	0	0	0	1	0	0	0	0	0	0	0	0	0	0	0	0	0	0	0	0	2	0	0	0	0	0	0	0	0	0	0	0	0
2020513A	0	11363	0	160	41339	0	0	0	0	0	0	0	0	0	0	0	0	0	0	122	0	0	0	0	0	0	0	0	0	0	0	0	0	0	0	0	15	0	0	0	40	18370	0	0	0	0	0	0	0
2020536A	0	0	0	0	31896	0	0	0	0	0	0	0	0	0	0	0	0	0	0	15	0	0	0	0	0	0	0	0	0	0	0	0	0	0	0	0	0	0	0	0	1	0	0	0	0	0	0	0	0
2020537C	0	1	0	0	93	0	0	0	0	8	0	0	0	0	0	0	0	0	0	4544	1	0	0	0	0	0	0	0	0	0	0	0	0	0	0	0	0	0	2	0	806623	0	0	0	0	0	0	0	0
2021203B	0	72114	7	678	8	0	0	0	1314	0	0	0	33	1020	0	0	0	0	0	42	2	0	0	0	0	0	0	0	0	0	0	0	0	749	0	0	1863	0	128718	0	13	1	0	177	0	0	0	2188	0
2021209F	0	95778	803	0	0	1174	0	0	0	1	0	0	0	0	0	0	0	0	0	6	1	0	0	0	0	0	0	0	0	0	0	0	0	0	0	6	0	0	2	0	2	0	0	0	0	0	0	0	0
2021210B	0	0	0	0	1	0	274	0	0	0	0	0	0	0	0	0	0	5	0	22	1	0	0	0	0	0	0	0	0	113	0	0	0	0	0	0	246	2	4	0	1	0	0	0	9259	979	0	0	0
2021328A	534	0	0	661	0	0	0	0	0	3291	880	0	0	0	0	0	0	0	0	0	0	0	0	0	0	0	0	1036	0	0	0	0	0	0	0	0	356	0	34678	0	0	0	0	0	0	0	0	0	0
2021366E	0	1637	0	0	0	0	0	0	0	0	0	0	0	0	0	0	0	0	0	0	0	0	0	0	0	0	0	0	0	0	0	0	0	0	0	27	0	0	19	0	0	0	0	0	0	0	0	0	0
2021432A	0	4	0	0	3	0	0	0	0	0	0	0	0	0	0	0	0	0	0	0	0	0	0	0	0	0	0	0	0	0	0	0	0	0	0	0	8	0	3	0	0	0	0	0	0	0	0	0	0
2021459A	0	0	0	0	1	0	0	0	0	11	0	0	0	0	0	0	0	0	0	175	0	0	0	0	0	0	0	0	0	0	0	0	0	1	0	0	0	0	1830	0	7	0	0	0	0	0	0	0	0
2021514A	0	280	0	0	2	0	0	0	0	0	0	0	0	0	0	0	0	0	0	106	0	0	0	0	0	0	0	0	0	0	0	0	0	0	0	10	14	0	0	0	13	3	0	0	0	0	0	0	0
2021515B	0	0	0	0	2	0	0	0	0	0	0	0	0	0	0	0	0	0	0	6893	0	0	0	0	0	0	0	0	0	0	0	0	0	0	0	0	2	0	0	0	1046529	0	0	0	0	0	0	0	0
2021546A	0	0	0	0	4	0	0	0	0	51	0	0	0	0	0	0	0	0	0	3281	0	0	0	0	0	0	0	0	0	0	0	0	0	0	0	0	0	0	4	0	465566	0	0	0	0	0	0	0	0
2021562C	0	0	0	65	5	0	0	0	0	0	0	0	0	0	0	0	0	0	0	4927	0	0	0	0	0	0	0	0	0	0	0	0	0	0	0	0	24	0	1223	0	815152	12062	0	0	0	0	0	0	0
2021562E	0	13	0	0	1	0	0	0	0	39	0	0	0	0	0	0	0	0	0	4806	0	0	0	0	0	0	1	0	0	0	0	0	0	0	0	0	1	0	2367	0	792326	16	0	0	0	0	0	0	0
2021563C	0	125	0	0	0	0	0	0	0	1	0	0	0	0	0	0	0	0	0	3349	0	0	0	0	0	0	0	0	0	0	0	0	0	1	0	0	1	0	0	0	627210	1	0	1353	0	0	1	0	0
2021563Q	0	1794	29	0	11	0	0	0	0	0	0	0	0	0	0	0	0	0	0	4641	0	0	0	0	0	0	0	0	0	0	0	0	0	0	0	0	236	0	10755	0	867807	0	0	0	0	0	0	0	0
2021567A	0	0	0	0	7	0	0	0	0	0	0	0	0	0	0	0	0	0	0	4751	1	0	0	0	0	0	0	0	0	0	0	0	0	0	0	0	87	0	0	0	765583	3	0	0	0	0	0	0	0
2021570A	0	0	0	0	0	0	0	0	0	0	0	0	0	0	0	0	0	0	0	3957	0	0	0	0	0	0	0	0	0	0	0	0	0	0	0	0	1	0	0	0	479034	3	0	117	0	0	0	0	0
2021570C	0	10	0	0	11065	0	0	0	0	2	0	0	0	0	0	0	0	0	0	3360	0	0	0	0	0	0	0	0	0	0	0	0	0	0	0	0	0	0	3	0	309069	0	0	0	0	0	0	0	0
2021570G	0	37	0	0	2	0	0	0	0	0	0	0	0	0	0	0	0	0	0	5615	0	0	0	0	0	0	0	0	0	0	0	0	0	0	0	0	0	0	0	0	731039	1	0	0	0	0	0	0	0
FR20220073B	0	121472	0	634	0	0	0	0	743	1392	0	0	1239	0	689	0	0	0	327	14	0	0	0	0	511	0	992	369	0	0	0	0	0	0	0	0	12	0	222255	0	14	189	48038	0	0	0	0	0	0
FR20220073H	0	18046	0	1403	0	0	0	0	0	238	0	0	118	0	93	0	0	0	0	11	0	0	0	0	0	0	0	557	0	0	0	0	0	1112	0	0	69	0	98236	1083	0	4	664	0	0	0	0	0	0
FR20220175B	0	93573	0	3	2427	0	0	0	0	0	0	0	28	0	0	0	0	0	0	29	0	1216	0	0	0	0	0	0	0	0	2299	439	0	0	0	2	84	0	4110	0	18	1	0	0	0	0	0	0	0
FR20220175G	0	44085	0	6	7	0	0	0	0	0	0	0	0	0	0	0	0	0	0	17	0	0	0	0	0	0	0	0	0	0	2124	0	0	0	0	0	20	0	1710	0	2	1	0	0	0	0	0	0	575
FR20220333A	0	9282	0	0	0	0	0	0	0	0	0	0	0	0	0	0	0	6	0	19	0	0	0	0	0	0	0	0	0	0	0	0	0	0	0	0	0	0	0	0	0	0	0	0	0	0	0	0	0
FR20220624A	0	7699	0	2097	0	0	0	0	0	1	0	0	0	0	0	0	0	0	0	1	0	0	0	0	0	0	0	0	0	0	0	0	0	0	0	0	7	0	0	0	0	92	32705	0	0	0	0	0	0
FR20220664C	0	0	0	0	1	0	444	0	0	0	334	0	0	0	0	0	0	0	0	1	0	0	0	0	0	0	0	0	0	0	0	0	0	0	0	0	636	0	0	0	0	34	1881	0	0	0	0	0	0
FR20220905C	0	0	0	0	25	0	0	0	0	0	0	0	0	0	0	0	0	272	0	1483	0	0	0	0	0	0	0	0	0	0	0	0	0	0	0	0	0	0	2507	0	256978	0	0	0	0	0	0	0	0
FR20220934A	0	0	0	0	0	0	0	0	0	29	0	0	0	0	0	0	0	0	0	3773	0	0	0	0	0	0	0	0	0	0	0	0	0	0	0	0	0	0	0	0	698139	0	0	0	0	0	0	0	0
FR20220995A	0	0	0	0	2	0	0	0	0	0	0	0	0	0	0	0	0	0	0	1671	0	0	0	0	0	0	0	0	0	0	0	0	0	0	0	0	0	0	0	0	216274	0	0	0	0	0	0	0	0
FR20220995B	0	2	0	0	0	0	0	0	0	10	0	0	0	0	0	0	0	0	0	1445	0	0	0	0	0	0	0	0	0	0	0	0	0	0	0	0	0	0	4	0	262232	2	0	0	0	0	0	0	0
FR20220995H	0	0	0	0	0	0	0	0	0	0	0	0	0	0	0	0	0	0	0	2426	0	0	0	0	0	0	0	0	0	0	0	0	0	0	0	0	0	0	0	0	485569	0	0	0	0	0	1	0	0
FR20220999C	0	0	0	0	1	0	0	0	0	0	0	0	0	0	0	0	0	0	0	2788	0	0	0	0	0	0	0	0	0	0	0	0	0	0	0	0	89	0	0	0	351802	1	0	0	0	0	0	0	0
FR20221021B	0	0	0	0	1647	0	0	0	0	0	0	0	0	0	0	0	0	0	0	3279	0	0	0	0	0	0	0	0	0	0	0	0	0	0	0	0	24	0	0	0	698237	0	0	0	0	0	0	0	101
FR20221144B	0	0	0	0	0	0	0	0	0	0	0	0	0	0	0	0	0	3	0	431	0	0	0	0	0	0	0	0	0	0	0	0	0	0	0	0	0	0	3	0	51357	0	0	0	0	0	0	0	0
[truncated: 5 more columns]
